# Supplementary material for: Analysis of histopathology and changes of major cytokines in the lesions caused by Mycoplasma ovipneumoniae infection
Source: BMC Vet Res. 2023 Dec 15;19:273. doi: 10.1186/s12917-023-03829-4 (PMC10722778; doi:10.1186/s12917-023-03829-4)
Supplement: Supplementary file 1 — Additional file 1: Supplementary Data 1. Immunohistochemical analysis of lung, bronchus and trachea. [file 12917_2023_3829_MOESM1_ESM.xlsx]

## Sheet: Sheet1
Supplementary Data 1：Immunohistochemical analysis of lung, bronchus and trachea
Tissue type	The animal number	Tissue Area Analyzed (μm²)	Positive Area (μm²)	Positive proportion (%)	Average proportion (%)
lung	Sheep 1	196608	10271.6	5.22439	5.29833
	Sheep 2	196608	9278.44	4.71926
	Sheep 3	196603	11704.4	5.95333
	Sheep 4	196606	9597.31	4.88151
	Sheep 5	196591	11749.4	5.97659
	Sheep 6	196608	9908.44	5.0397
bronchus	Sheep 1	196608	10946.4	5.56765	3.86667
	Sheep 2	196552	2241.06	1.14019
	Sheep 3	196608	9653.94	4.91025
	Sheep 4	196603	8395.88	4.27047
	Sheep 5	196174	10274.8	5.23757
	Sheep 6	189376	3925	2.07259
trachea	Sheep 1	196608	2796.5	1.42237	0.778333
	Sheep 2	196606	971	0.49388
	Sheep 3	196608	860.5	0.437673
	Sheep 4	196608	626.75	0.318782
	Sheep 5	196607	1206.12	0.613469
	Sheep 6	196608	2730.75	1.38893
